# Supplementary material for: Monitoring compliance with standards of care for chronic diseases using healthcare administrative databases in Italy: Strengths and limitations
Source: PLoS One. 2017 Dec 12;12(12):e0188377. doi: 10.1371/journal.pone.0188377 (PMC5726627; doi:10.1371/journal.pone.0188377)
Supplement: S1 File — Number of patients and age-standardized indicators with 95% confidence interval (CI) of all the GPs, according to IAD and to MR, and of all LHUs, according to IAD and best estimate. (XLS) [file pone.0188377.s004.xls]

## Sheet: Supplementary_table3
Number of patients and age-standardized indicators with 95% confidence interval (CI) of all the GPs, according to IAD and to MR, and of all LHUs, according to IAD and best estimate
Region of the LHUs: LHU1=Lombardy, LHU2=Veneto, LHU3=Emilia Romagna, LHU4= Tuscany, LHU5=Puglia
Name of the disease	Name of the indicatore	Label of the LHU	Type of comparison	Label of the GP within the LHU	patients in IAD	standardized indicator, IAD	upper bound 95% CI, IAD	lower bound 95% CI, IAD	patients in MR	standardized indicator, MR	upper bound 95% CI, MR	lower bound 95% CI, MR	patients in best estimate (patients in MR)	standardized indicator, best estimate	upper bound 95% CI, best estimate	upper bound 95% CI, best estimate
T2DM	Statins	LHU1	between IAD and MR	1	93	70.9	79.9	61.9	123	70.5	78.0	62.9
T2DM	Statins	LHU1	between IAD and MR	3	97	56.4	65.1	47.6	129	52.8	60.6	45.1
T2DM	Statins	LHU1	between IAD and MR	4	71	44.9	55.7	34.1	127	42.2	49.4	34.9
T2DM	Statins	LHU1	between IAD and MR	5	75	57.6	67.3	47.8	99	55.8	64.5	47.1
T2DM	Statins	LHU1	between IAD and best estimate		336	59.2	64.3	54.2					478	56.6	60.8	52.3
T2DM	Statins	LHU2	between IAD and MR	1	83	60.6	70.6	50.6	110	54.7	63.5	45.9
T2DM	Statins	LHU2	between IAD and MR	2	93	75.7	84.0	67.3	115	67.1	75.6	58.6
T2DM	Statins	LHU2	between IAD and MR	3	92	55.9	66.0	45.8	122	51.8	61.1	42.5
T2DM	Statins	LHU2	between IAD and MR	4	71	69.2	79.6	58.7	72	71.6	81.7	61.6
T2DM	Statins	LHU2	between IAD and MR	5	126	45.7	54.6	36.9	161	39.7	47.3	32.0
T2DM	Statins	LHU2	between IAD and best estimate		465	58.3	62.7	53.8					580	54.7	58.7	50.7
T2DM	Statins	LHU3	between IAD and MR	1	97	67.5	76.6	58.3	151	57.2	65.1	49.4
T2DM	Statins	LHU3	between IAD and MR	2	96	35.3	45.1	25.4	117	35.4	43.7	27.1
T2DM	Statins	LHU3	between IAD and MR	3	72	66.5	77.2	55.8	111	56.7	65.6	47.7
T2DM	Statins	LHU3	between IAD and MR	4	66	37.3	47.4	27.3	91	36.5	45.8	27.3
T2DM	Statins	LHU3	between IAD and MR	5	112	44.8	54.1	35.4	124	41.8	50.6	33.0
T2DM	Statins	LHU3	between IAD and best estimate		443	49.8	54.4	45.3					594	46.8	50.8	42.9
T2DM	Statins	LHU4	between IAD and MR	1	64	56.6	68.9	44.3	85	52.9	63.8	42.0
T2DM	Statins	LHU4	between IAD and MR	2	58	38.0	49.5	26.4	65	32.5	43.6	21.3
T2DM	Statins	LHU4	between IAD and MR	3	73	42.2	53.6	30.8	92	44.7	54.7	34.6
T2DM	Statins	LHU4	between IAD and MR	4	98	63.3	72.8	53.9	162	58.8	65.8	51.7
T2DM	Statins	LHU4	between IAD and MR	5	67	58.0	70.0	46.0	74	47.9	59.3	36.5
T2DM	Statins	LHU4	between IAD and best estimate		360	52.8	57.9	47.6					478	50.8	55.3	46.4
T2DM	Statins	LHU5	between IAD and MR	1	81	50.4	61.1	39.6	139	46.2	54.1	38.2
T2DM	Statins	LHU5	between IAD and MR	2	105	47.5	57.0	38.0	132	46.4	54.8	38.0
T2DM	Statins	LHU5	between IAD and MR	3	87	58.9	70.0	47.7	118	49.4	59.1	39.8
T2DM	Statins	LHU5	between IAD and MR	4	87	46.2	56.9	35.5	137	43.2	51.4	35.0
T2DM	Statins	LHU5	between IAD and MR	5	83	46.3	56.6	36.0	107	41.0	50.0	32.0
T2DM	Statins	LHU5	between IAD and best estimate		443	49.7	54.4	45.1					633	46.0	49.9	42.1
T2DM	Microalbuminuria	LHU1	between IAD and MR	1	93	74.7	83.1	66.4	123	67.9	76.0	59.9
T2DM	Microalbuminuria	LHU1	between IAD and MR	3	97	66.0	74.3	57.8	129	53.9	62.6	45.1
T2DM	Microalbuminuria	LHU1	between IAD and MR	4	71	62.8	73.4	52.2	127	50.6	58.5	42.6
T2DM	Microalbuminuria	LHU1	between IAD and MR	5	75	64.3	74.5	54.2	99	64.5	73.5	55.6
T2DM	Microalbuminuria	LHU1	between IAD and best estimate		336	68.0	73.0	63.0					478	66.1	70.4	61.9
T2DM	Microalbuminuria	LHU2	between IAD and MR	1	83	81.3	89.9	72.7	110	76.7	84.3	69.0
T2DM	Microalbuminuria	LHU2	between IAD and MR	2	93	78.2	86.7	69.6	115	71.8	80.3	63.4
T2DM	Microalbuminuria	LHU2	between IAD and MR	3	92	85.6	92.2	79.0	122	82.3	89.5	75.2
T2DM	Microalbuminuria	LHU2	between IAD and MR	4	71	71.1	80.6	61.7	72	73.1	82.2	64.0
T2DM	Microalbuminuria	LHU2	between IAD and MR	5	126	83.5	90.1	76.9	161	70.3	76.9	63.6
T2DM	Microalbuminuria	LHU2	between IAD and best estimate		465	80.2	83.8	76.6					580	77.0	80.4	73.7
T2DM	Microalbuminuria	LHU3	between IAD and MR	1	97	61.2	70.8	51.5	151	64.7	72.3	57.2
T2DM	Microalbuminuria	LHU3	between IAD and MR	2	96	54.0	64.2	43.8	117	44.0	52.9	35.1
T2DM	Microalbuminuria	LHU3	between IAD and MR	3	72	59.9	71.4	48.4	111	71.2	79.4	63.1
T2DM	Microalbuminuria	LHU3	between IAD and MR	4	66	55.3	66.0	44.5	91	44.1	53.8	34.3
T2DM	Microalbuminuria	LHU3	between IAD and MR	5	112	64.1	73.0	55.2	124	66.2	74.4	57.9
T2DM	Microalbuminuria	LHU3	between IAD and best estimate		443	59.9	64.4	55.4					594	60.3	64.2	56.4
T2DM	Microalbuminuria	LHU4	between IAD and MR	1	64	57.0	68.5	45.5	85	57.2	67.8	46.6
T2DM	Microalbuminuria	LHU4	between IAD and MR	2	58	29.8	41.7	17.8	65	16.6	25.6	7.6
T2DM	Microalbuminuria	LHU4	between IAD and MR	3	73	69.1	79.7	58.6	92	61.0	71.3	50.8
T2DM	Microalbuminuria	LHU4	between IAD and MR	4	98	34.6	44.0	25.3	162	29.3	36.4	22.3
T2DM	Microalbuminuria	LHU4	between IAD and MR	5	67	63.2	74.6	51.8	74	45.8	56.9	34.7
T2DM	Microalbuminuria	LHU4	between IAD and best estimate		360	49.1	54.3	43.9					478	48.6	53.1	44.1
T2DM	Microalbuminuria	LHU5	between IAD and MR	1	81	0.8	2.4	0.0	139	76.7	82.9	70.6
T2DM	Microalbuminuria	LHU5	between IAD and MR	2	105	20.6	28.4	12.9	132	29.5	37.2	21.9
T2DM	Microalbuminuria	LHU5	between IAD and MR	3	87	76.5	85.2	67.7	118	85.6	90.7	80.5
T2DM	Microalbuminuria	LHU5	between IAD and MR	4	87	90.9	97.0	84.8	137	84.7	90.3	79.1
T2DM	Microalbuminuria	LHU5	between IAD and MR	5	83	76.2	85.3	67.1	107	89.7	95.3	84.0
T2DM	Microalbuminuria	LHU5	between IAD and best estimate		443	51.8	56.5	47.0					633	72.6	76.0	69.2
T2DM	Glycated hemoglobin	LHU1	between IAD and MR	1	93	74.4	83.2	65.6	123	64.6	72.9	56.2
T2DM	Glycated hemoglobin	LHU1	between IAD and MR	3	97	56.3	64.9	47.8	129	45.6	54.3	37.0
T2DM	Glycated hemoglobin	LHU1	between IAD and MR	4	71	65.3	74.8	55.9	127	41.0	48.9	33.1
T2DM	Glycated hemoglobin	LHU1	between IAD and MR	5	75	53.2	63.2	43.1	99	48.5	58.0	39.1
T2DM	Glycated hemoglobin	LHU1	between IAD and best estimate		336	63.1	68.4	57.9					478	58.3	62.8	53.8
T2DM	Glycated hemoglobin	LHU2	between IAD and MR	1	83	72.6	82.2	63.0	110	65.0	73.8	56.2
T2DM	Glycated hemoglobin	LHU2	between IAD and MR	2	93	65.0	74.8	55.2	115	57.7	66.6	48.7
T2DM	Glycated hemoglobin	LHU2	between IAD and MR	3	92	65.6	75.1	56.1	122	53.4	62.6	44.1
T2DM	Glycated hemoglobin	LHU2	between IAD and MR	4	71	65.1	75.2	55.0	72	76.4	85.3	67.6
T2DM	Glycated hemoglobin	LHU2	between IAD and MR	5	126	52.5	61.4	43.5	161	45.1	53.1	37.1
T2DM	Glycated hemoglobin	LHU2	between IAD and best estimate		465	62.9	67.3	58.6					580	61.0	65.0	57.0
T2DM	Glycated hemoglobin	LHU3	between IAD and MR	1	97	28.9	38.1	19.8	151	28.3	35.7	21.0
T2DM	Glycated hemoglobin	LHU3	between IAD and MR	2	96	30.9	40.6	21.2	117	56.7	65.5	47.8
T2DM	Glycated hemoglobin	LHU3	between IAD and MR	3	72	43.2	55.1	31.3	111	46.0	54.8	37.1
T2DM	Glycated hemoglobin	LHU3	between IAD and MR	4	66	56.3	67.4	45.2	91	54.9	64.4	45.4
T2DM	Glycated hemoglobin	LHU3	between IAD and MR	5	112	53.2	62.2	44.3	124	67.1	75.6	58.7
T2DM	Glycated hemoglobin	LHU3	between IAD and best estimate		443	41.9	46.5	37.4					594	51.3	55.3	47.3
T2DM	Glycated hemoglobin	LHU4	between IAD and MR	1	64	32.2	42.7	21.7	85	32.5	42.8	22.1
T2DM	Glycated hemoglobin	LHU4	between IAD and MR	2	58	33.3	45.3	21.4	65	19.6	29.4	9.8
T2DM	Glycated hemoglobin	LHU4	between IAD and MR	3	73	69.2	79.5	58.9	92	72.0	80.5	63.4
T2DM	Glycated hemoglobin	LHU4	between IAD and MR	4	98	37.2	46.7	27.7	162	24.5	31.1	17.9
T2DM	Glycated hemoglobin	LHU4	between IAD and MR	5	67	43.1	54.3	31.9	74	25.4	35.2	15.6
T2DM	Glycated hemoglobin	LHU4	between IAD and best estimate		360	42.9	48.0	37.8					478	42.9	47.3	38.4
T2DM	Glycated hemoglobin	LHU5	between IAD and MR	1	81	67.8	77.8	57.8	139	21.9	28.8	15.1
T2DM	Glycated hemoglobin	LHU5	between IAD and MR	2	105	42.7	51.8	33.6	132	25.7	32.9	18.5
T2DM	Glycated hemoglobin	LHU5	between IAD and MR	3	87	73.9	83.5	64.3	118	57.2	66.5	47.8
T2DM	Glycated hemoglobin	LHU5	between IAD and MR	4	87	67.0	76.9	57.0	137	40.1	48.2	31.9
T2DM	Glycated hemoglobin	LHU5	between IAD and MR	5	83	68.1	78.0	58.2	107	44.6	53.9	35.3
T2DM	Glycated hemoglobin	LHU5	between IAD and best estimate		443	62.3	66.9	57.8					633	60.3	64.1	56.5
T2DM	Lipid profile	LHU1	between IAD and MR	1	93	73.3	82.4	64.2	123	73.7	81.4	66.1
T2DM	Lipid profile	LHU1	between IAD and MR	3	97	70.2	78.0	62.3	129	60.7	69.2	52.3
T2DM	Lipid profile	LHU1	between IAD and MR	4	71	52.9	63.9	42.0	127	53.7	61.8	45.6
T2DM	Lipid profile	LHU1	between IAD and MR	5	75	70.5	80.1	60.9	99	73.2	81.5	64.9
T2DM	Lipid profile	LHU1	between IAD and best estimate		336	68.0	73.0	62.9					478	70.8	74.9	66.6
T2DM	Lipid profile	LHU2	between IAD and MR	1	83	91.3	97.5	85.2	110	89.1	94.6	83.6
T2DM	Lipid profile	LHU2	between IAD and MR	2	93	83.4	90.9	75.8	115	79.0	86.7	71.4
T2DM	Lipid profile	LHU2	between IAD and MR	3	92	85.7	92.5	78.9	122	84.7	91.5	77.8
T2DM	Lipid profile	LHU2	between IAD and MR	4	71	86.5	92.9	80.2	72	89.8	95.7	83.9
T2DM	Lipid profile	LHU2	between IAD and MR	5	126	89.0	95.0	83.0	161	79.0	85.2	72.8
T2DM	Lipid profile	LHU2	between IAD and best estimate		465	86.9	89.8	84.0					580	85.4	88.2	82.5
T2DM	Lipid profile	LHU3	between IAD and MR	1	97	64.2	73.8	54.7	151	67.0	74.5	59.6
T2DM	Lipid profile	LHU3	between IAD and MR	2	96	70.7	79.6	61.7	117	74.7	82.1	67.2
T2DM	Lipid profile	LHU3	between IAD and MR	3	72	61.3	72.7	49.9	111	81.5	88.5	74.4
T2DM	Lipid profile	LHU3	between IAD and MR	4	66	74.4	83.2	65.6	91	70.3	78.7	62.0
T2DM	Lipid profile	LHU3	between IAD and MR	5	112	68.5	77.1	59.9	124	79.0	86.3	71.6
T2DM	Lipid profile	LHU3	between IAD and best estimate		443	68.0	72.2	63.7					594	76.5	79.9	73.1
T2DM	Lipid profile	LHU4	between IAD and MR	1	64	71.8	81.8	61.8	85	66.5	76.2	56.8
T2DM	Lipid profile	LHU4	between IAD and MR	2	58	70.9	82.4	59.4	65	51.1	63.6	38.6
T2DM	Lipid profile	LHU4	between IAD and MR	3	73	60.8	71.9	49.7	92	55.6	65.5	45.8
T2DM	Lipid profile	LHU4	between IAD and MR	4	98	54.3	63.9	44.6	162	57.5	65.0	50.0
T2DM	Lipid profile	LHU4	between IAD and MR	5	67	82.3	91.6	73.1	74	74.2	83.3	65.1
T2DM	Lipid profile	LHU4	between IAD and best estimate		360	66.7	71.5	61.9					478	69.9	73.9	66.0
T2DM	Lipid profile	LHU5	between IAD and MR	1	81	14.9	22.9	7.0	139	78.0	84.2	71.9
T2DM	Lipid profile	LHU5	between IAD and MR	2	105	47.8	56.9	38.7	132	52.5	60.9	44.0
T2DM	Lipid profile	LHU5	between IAD and MR	3	87	84.4	91.4	77.4	118	88.1	92.1	84.0
T2DM	Lipid profile	LHU5	between IAD and MR	4	87	85.4	93.1	77.7	137	87.7	92.9	82.6
T2DM	Lipid profile	LHU5	between IAD and MR	5	83	78.5	87.3	69.7	107	91.8	96.8	86.9
T2DM	Lipid profile	LHU5	between IAD and best estimate		443	61.4	66.1	56.8					633	79.8	82.9	76.6
T2DM	Creatinine	LHU1	between IAD and MR	1	93	79.1	87.1	71.1	123	81.8	88.2	75.4
T2DM	Creatinine	LHU1	between IAD and MR	3	97	79.1	85.9	72.4	129	70.9	78.6	63.1
T2DM	Creatinine	LHU1	between IAD and MR	4	71	74.3	84.4	64.1	127	66.8	74.2	59.4
T2DM	Creatinine	LHU1	between IAD and MR	5	75	72.9	82.5	63.3	99	73.7	81.8	65.5
T2DM	Creatinine	LHU1	between IAD and best estimate		336	76.6	81.1	72.1					478	80.3	83.8	76.8
T2DM	Creatinine	LHU2	between IAD and MR	1	83	87.1	94.3	79.8	110	86.1	92.3	80.0
T2DM	Creatinine	LHU2	between IAD and MR	2	93	84.2	91.9	76.4	115	76.0	83.9	68.1
T2DM	Creatinine	LHU2	between IAD and MR	3	92	88.5	94.6	82.4	122	85.2	92.0	78.4
T2DM	Creatinine	LHU2	between IAD and MR	4	71	85.8	93.4	78.2	72	88.7	95.5	81.9
T2DM	Creatinine	LHU2	between IAD and MR	5	126	93.5	98.5	88.5	161	76.7	83.7	69.8
T2DM	Creatinine	LHU2	between IAD and best estimate		465	88.3	91.1	85.4					580	87.0	89.7	84.2
T2DM	Creatinine	LHU3	between IAD and MR	1	97	72.6	81.2	64.0	151	75.1	82.0	68.2
T2DM	Creatinine	LHU3	between IAD and MR	2	96	75.4	83.4	67.4	117	73.5	81.1	65.9
T2DM	Creatinine	LHU3	between IAD and MR	3	72	62.9	74.3	51.5	111	87.4	93.5	81.3
T2DM	Creatinine	LHU3	between IAD and MR	4	66	86.8	92.3	81.3	91	74.2	81.6	66.9
T2DM	Creatinine	LHU3	between IAD and MR	5	112	77.8	85.5	70.1	124	84.8	91.3	78.3
T2DM	Creatinine	LHU3	between IAD and best estimate		443	76.3	80.1	72.5					594	82.9	85.9	79.8
T2DM	Creatinine	LHU4	between IAD and MR	1	64	82.2	91.4	73.0	85	68.0	78.3	57.7
T2DM	Creatinine	LHU4	between IAD and MR	2	58	81.7	91.4	72.1	65	47.7	60.3	35.1
T2DM	Creatinine	LHU4	between IAD and MR	3	73	90.8	97.6	84.0	92	76.9	85.3	68.6
T2DM	Creatinine	LHU4	between IAD and MR	4	98	75.7	83.8	67.6	162	62.6	69.9	55.3
T2DM	Creatinine	LHU4	between IAD and MR	5	67	88.1	95.9	80.2	74	69.0	79.0	59.0
T2DM	Creatinine	LHU4	between IAD and best estimate		360	82.7	86.6	78.8					478	81.4	85.0	77.9
T2DM	Creatinine	LHU5	between IAD and MR	1	81	61.6	71.8	51.4	139	84.0	89.1	79.0
T2DM	Creatinine	LHU5	between IAD and MR	2	105	43.9	52.8	35.1	132	63.6	71.7	55.5
T2DM	Creatinine	LHU5	between IAD and MR	3	87	77.9	84.5	71.3	118	88.1	92.1	84.0
T2DM	Creatinine	LHU5	between IAD and MR	4	87	87.7	94.5	80.9	137	89.9	94.5	85.3
T2DM	Creatinine	LHU5	between IAD and MR	5	83	72.0	81.1	63.0	107	93.7	98.1	89.3
T2DM	Creatinine	LHU5	between IAD and best estimate		443	66.9	71.1	62.6					633	84.5	87.2	81.8
T2DM	Eye exam	LHU1	between IAD and MR	1	93	52.8	62.8	42.9	123	59.5	68.3	50.8
T2DM	Eye exam	LHU1	between IAD and MR	3	97	31.9	40.1	23.7	129	28.3	35.6	20.9
T2DM	Eye exam	LHU1	between IAD and MR	4	71	46.9	58.0	35.8	127	25.6	32.7	18.4
T2DM	Eye exam	LHU1	between IAD and MR	5	75	28.0	37.3	18.7	99	39.0	48.2	29.8
T2DM	Eye exam	LHU1	between IAD and best estimate		336	40.0	45.3	34.7					478	49.5	54.1	45.0
T2DM	Eye exam	LHU2	between IAD and MR	1	83	31.6	41.8	21.3	110	25.9	34.2	17.7
T2DM	Eye exam	LHU2	between IAD and MR	2	93	25.6	34.4	16.8	115	34.6	42.7	26.4
T2DM	Eye exam	LHU2	between IAD and MR	3	92	36.8	46.6	26.9	122	35.6	44.7	26.5
T2DM	Eye exam	LHU2	between IAD and MR	4	71	40.4	51.8	29.0	72	46.1	57.4	34.9
T2DM	Eye exam	LHU2	between IAD and MR	5	126	25.2	33.2	17.2	161	24.9	31.9	17.8
T2DM	Eye exam	LHU2	between IAD and best estimate		465	30.7	35.0	26.4					580	41.7	45.7	37.6
T2DM	Eye exam	LHU3	between IAD and MR	1	97	25.3	33.7	16.9	151	12.6	17.7	7.5
T2DM	Eye exam	LHU3	between IAD and MR	2	96	13.5	20.6	6.4	117	7.8	12.5	3.1
T2DM	Eye exam	LHU3	between IAD and MR	3	72	17.3	25.8	8.8	111	12.4	18.3	6.6
T2DM	Eye exam	LHU3	between IAD and MR	4	66	25.7	35.0	16.5	91	5.8	10.3	1.3
T2DM	Eye exam	LHU3	between IAD and MR	5	112	15.1	21.5	8.6	124	23.4	31.0	15.9
T2DM	Eye exam	LHU3	between IAD and best estimate		443	19.2	22.9	15.6					594	23.5	26.9	20.2
T2DM	Eye exam	LHU4	between IAD and MR	1	64	48.4	61.1	35.6	85	10.1	15.6	4.5
T2DM	Eye exam	LHU4	between IAD and MR	2	58	42.8	54.6	31.1	65	15.5	23.9	7.1
T2DM	Eye exam	LHU4	between IAD and MR	3	73	64.0	75.1	52.8	92	46.3	56.8	35.8
T2DM	Eye exam	LHU4	between IAD and MR	4	98	28.1	37.0	19.2	162	0.6	1.8	0.0
T2DM	Eye exam	LHU4	between IAD and MR	5	67	30.7	42.1	19.3	74	1.1	3.2	0.0
T2DM	Eye exam	LHU4	between IAD and best estimate		360	40.6	45.7	35.5					478	39.5	43.8	35.1
T2DM	Eye exam	LHU5	between IAD and MR	1	81	10.7	17.7	3.8	139	3.5	6.6	0.5
T2DM	Eye exam	LHU5	between IAD and MR	2	105	10.8	16.6	5.0	132	5.2	8.6	1.7
T2DM	Eye exam	LHU5	between IAD and MR	3	87	12.9	20.2	5.5	118	16.3	23.1	9.4
T2DM	Eye exam	LHU5	between IAD and MR	4	87	19.6	27.6	11.5	137	16.5	22.6	10.4
T2DM	Eye exam	LHU5	between IAD and MR	5	83	19.5	27.0	12.0	107	5.6	9.5	1.8
T2DM	Eye exam	LHU5	between IAD and best estimate		443	14.4	17.7	11.2					633	15.5	18.3	12.6
Hypertension	Microalbuminuria	LHU1	between IAD and MR	1	380	22.6	26.7	18.4	554	18.9	22.3	15.5
Hypertension	Microalbuminuria	LHU1	between IAD and MR	3	341	17.6	21.5	13.6	456	14.8	18.2	11.4
Hypertension	Microalbuminuria	LHU1	between IAD and MR	4	379	19.4	23.2	15.6	555	17.6	20.6	14.5
Hypertension	Microalbuminuria	LHU1	between IAD and MR	5	286	48.3	54.2	42.5	433	39.6	44.1	35.1
Hypertension	Microalbuminuria	LHU1	between IAD and best estimate		1386	25.7	28.0	23.5					1998	23.6	25.4	21.7
Hypertension	Microalbuminuria	LHU2	between IAD and MR	1	333	18.3	22.4	14.2	553	15.7	18.8	12.6
Hypertension	Microalbuminuria	LHU2	between IAD and MR	2	334	20.4	24.8	16.0	351	18.5	22.5	14.5
Hypertension	Microalbuminuria	LHU2	between IAD and MR	3	447	51.9	56.7	47.1	574	48.8	52.9	44.7
Hypertension	Microalbuminuria	LHU2	between IAD and MR	4	220	22.1	27.5	16.7	323	18.3	22.5	14.1
Hypertension	Microalbuminuria	LHU2	between IAD and MR	5	506	19.3	22.6	15.9	539	18.5	21.8	15.2
Hypertension	Microalbuminuria	LHU2	between IAD and best estimate		1840	27.3	29.3	25.3					2340	25.9	27.7	24.2
Hypertension	Microalbuminuria	LHU3	between IAD and MR	1	489	40.6	45.1	36.2	718	41.1	44.7	37.6
Hypertension	Microalbuminuria	LHU3	between IAD and MR	2	456	11.1	13.9	8.2	474	12.8	15.9	9.7
Hypertension	Microalbuminuria	LHU3	between IAD and MR	3	431	10.0	12.8	7.2	612	12.0	14.5	9.5
Hypertension	Microalbuminuria	LHU3	between IAD and MR	4	381	9.0	11.9	6.1	350	10.3	13.5	7.1
Hypertension	Microalbuminuria	LHU3	between IAD and MR	5	488	12.3	15.2	9.4	547	11.8	14.4	9.1
Hypertension	Microalbuminuria	LHU3	between IAD and best estimate		2245	17.4	19.1	15.8					2701	20.0	21.5	18.5
Hypertension	Microalbuminuria	LHU4	between IAD and MR	1	379	41.4	46.5	36.2	412	36.8	41.5	32.1
Hypertension	Microalbuminuria	LHU4	between IAD and MR	2	389	5.5	8.0	3.1	286	5.6	8.8	2.3
Hypertension	Microalbuminuria	LHU4	between IAD and MR	3	320	25.7	30.5	20.9	335	25.1	29.8	20.4
Hypertension	Microalbuminuria	LHU4	between IAD and MR	4	440	18.5	22.2	14.8	461	14.6	17.9	11.4
Hypertension	Microalbuminuria	LHU4	between IAD and MR	5	318	16.8	20.9	12.7	305	13.0	16.6	9.4
Hypertension	Microalbuminuria	LHU4	between IAD and best estimate		1846	21.2	23.1	19.3					1799	22.4	24.4	20.5
Hypertension	Microalbuminuria	LHU5	between IAD and MR	1	271	8.9	12.6	5.2	519	53.4	57.6	49.1
Hypertension	Microalbuminuria	LHU5	between IAD and MR	2	260	8.2	11.4	5.0	358	9.9	12.9	6.9
Hypertension	Microalbuminuria	LHU5	between IAD and MR	3	185	58.6	65.6	51.7	385	64.7	69.5	59.9
Hypertension	Microalbuminuria	LHU5	between IAD and MR	4	155	47.4	54.8	39.9	429	33.7	38.2	29.1
Hypertension	Microalbuminuria	LHU5	between IAD and MR	5	204	41.8	48.1	35.5	333	39.0	44.3	33.7
Hypertension	Microalbuminuria	LHU5	between IAD and best estimate		1075	28.0	30.9	25.1					2024	40.7	42.9	38.5
Hypertension	Glycated hemoglobin	LHU1	between IAD and MR	1	380	17.3	21.0	13.5	554	15.2	18.3	12.0
Hypertension	Glycated hemoglobin	LHU1	between IAD and MR	3	341	14.9	18.6	11.2	456	13.5	16.7	10.2
Hypertension	Glycated hemoglobin	LHU1	between IAD and MR	4	379	12.0	15.1	8.8	555	9.2	11.5	6.8
Hypertension	Glycated hemoglobin	LHU1	between IAD and MR	5	286	13.6	17.6	9.6	433	10.7	13.6	7.8
Hypertension	Glycated hemoglobin	LHU1	between IAD and best estimate		1386	14.5	16.4	12.7					1998	13.4	14.9	11.9
Hypertension	Glycated hemoglobin	LHU2	between IAD and MR	1	333	15.4	19.2	11.6	553	12.6	15.5	9.7
Hypertension	Glycated hemoglobin	LHU2	between IAD and MR	2	334	14.7	18.4	11.0	351	14.7	18.4	11.1
Hypertension	Glycated hemoglobin	LHU2	between IAD and MR	3	447	13.6	16.9	10.2	574	11.3	13.8	8.7
Hypertension	Glycated hemoglobin	LHU2	between IAD and MR	4	220	17.7	22.8	12.7	323	17.9	22.0	13.7
Hypertension	Glycated hemoglobin	LHU2	between IAD and MR	5	506	10.8	13.4	8.1	539	12.1	14.8	9.3
Hypertension	Glycated hemoglobin	LHU2	between IAD and best estimate		1840	13.7	15.2	12.1					2340	13.7	15.1	12.4
Hypertension	Glycated hemoglobin	LHU3	between IAD and MR	1	489	7.1	9.3	4.9	718	6.8	8.6	5.0
Hypertension	Glycated hemoglobin	LHU3	between IAD and MR	2	456	6.6	8.8	4.3	474	14.0	17.1	10.8
Hypertension	Glycated hemoglobin	LHU3	between IAD and MR	3	431	6.6	9.0	4.3	612	7.7	9.8	5.7
Hypertension	Glycated hemoglobin	LHU3	between IAD and MR	4	381	9.3	12.2	6.5	350	13.5	17.1	10.0
Hypertension	Glycated hemoglobin	LHU3	between IAD and MR	5	488	10.9	13.6	8.2	547	13.3	16.1	10.5
Hypertension	Glycated hemoglobin	LHU3	between IAD and best estimate		2245	8.2	9.3	7.1					2701	11.1	12.3	10.0
Hypertension	Glycated hemoglobin	LHU4	between IAD and MR	1	379	6.2	8.6	3.8	412	4.7	6.9	2.5
Hypertension	Glycated hemoglobin	LHU4	between IAD and MR	2	389	4.5	6.7	2.3	286	5.0	8.1	1.9
Hypertension	Glycated hemoglobin	LHU4	between IAD and MR	3	320	16.0	20.0	12.0	335	16.4	20.3	12.4
Hypertension	Glycated hemoglobin	LHU4	between IAD and MR	4	440	10.7	13.6	7.9	461	9.1	11.7	6.5
Hypertension	Glycated hemoglobin	LHU4	between IAD and MR	5	318	10.9	14.2	7.5	305	7.5	10.4	4.6
Hypertension	Glycated hemoglobin	LHU4	between IAD and best estimate		1846	9.5	10.8	8.2					1799	10.2	11.6	8.8
Hypertension	Glycated hemoglobin	LHU5	between IAD and MR	1	271	16.0	20.2	11.7	519	6.3	8.5	4.1
Hypertension	Glycated hemoglobin	LHU5	between IAD and MR	2	260	14.6	18.8	10.4	358	7.9	10.7	5.2
Hypertension	Glycated hemoglobin	LHU5	between IAD and MR	3	185	31.9	38.8	24.9	385	18.0	22.2	13.7
Hypertension	Glycated hemoglobin	LHU5	between IAD and MR	4	155	31.8	38.9	24.7	429	11.3	14.4	8.2
Hypertension	Glycated hemoglobin	LHU5	between IAD and MR	5	204	26.9	32.8	21.0	333	14.6	18.6	10.6
Hypertension	Glycated hemoglobin	LHU5	between IAD and best estimate		1075	22.5	24.9	20.0					2024	18.6	20.4	16.9
Hypertension	Lipid profile	LHU1	between IAD and MR	1	380	55.7	60.7	50.7	554	52.7	57.0	48.5
Hypertension	Lipid profile	LHU1	between IAD and MR	3	341	39.3	44.3	34.3	456	38.6	43.2	34.0
Hypertension	Lipid profile	LHU1	between IAD and MR	4	379	43.8	48.6	38.9	555	45.2	49.2	41.1
Hypertension	Lipid profile	LHU1	between IAD and MR	5	286	56.0	61.7	50.3	433	54.1	58.7	49.4
Hypertension	Lipid profile	LHU1	between IAD and best estimate		1386	48.5	51.1	45.9					1998	49.4	51.6	47.2
Hypertension	Lipid profile	LHU2	between IAD and MR	1	333	56.1	61.3	51.0	553	62.6	66.6	58.5
Hypertension	Lipid profile	LHU2	between IAD and MR	2	334	54.3	59.6	49.1	351	57.8	63.0	52.7
Hypertension	Lipid profile	LHU2	between IAD and MR	3	447	58.2	62.9	53.6	574	58.8	62.8	54.8
Hypertension	Lipid profile	LHU2	between IAD and MR	4	220	46.0	52.3	39.7	323	46.0	51.3	40.7
Hypertension	Lipid profile	LHU2	between IAD and MR	5	506	52.5	57.0	48.0	539	55.7	59.9	51.4
Hypertension	Lipid profile	LHU2	between IAD and best estimate		1840	53.4	55.6	51.1					2340	58.5	60.4	56.5
Hypertension	Lipid profile	LHU3	between IAD and MR	1	489	53.9	58.4	49.3	718	58.9	62.5	55.3
Hypertension	Lipid profile	LHU3	between IAD and MR	2	456	50.7	55.3	46.1	474	62.1	66.4	57.9
Hypertension	Lipid profile	LHU3	between IAD and MR	3	431	42.1	46.9	37.2	612	62.6	66.4	58.7
Hypertension	Lipid profile	LHU3	between IAD and MR	4	381	69.2	73.9	64.4	350	65.5	70.4	60.6
Hypertension	Lipid profile	LHU3	between IAD and MR	5	488	55.9	60.2	51.5	547	63.4	67.8	59.0
Hypertension	Lipid profile	LHU3	between IAD and best estimate		2245	53.9	56.1	51.8					2701	64.3	66.1	62.5
Hypertension	Lipid profile	LHU4	between IAD and MR	1	379	58.2	63.3	53.0	412	52.0	56.9	47.1
Hypertension	Lipid profile	LHU4	between IAD and MR	2	389	53.1	58.1	48.1	286	46.4	52.6	40.1
Hypertension	Lipid profile	LHU4	between IAD and MR	3	320	52.2	57.6	46.8	335	51.1	56.2	46.1
Hypertension	Lipid profile	LHU4	between IAD and MR	4	440	53.6	58.3	48.8	461	51.2	55.8	46.6
Hypertension	Lipid profile	LHU4	between IAD and MR	5	318	66.9	72.2	61.7	305	69.0	74.1	63.9
Hypertension	Lipid profile	LHU4	between IAD and best estimate		1846	56.5	58.8	54.2					1799	61.9	64.1	59.6
Hypertension	Lipid profile	LHU5	between IAD and MR	1	271	15.9	20.5	11.2	519	62.3	66.4	58.3
Hypertension	Lipid profile	LHU5	between IAD and MR	2	260	33.6	39.0	28.2	358	41.3	46.2	36.3
Hypertension	Lipid profile	LHU5	between IAD and MR	3	185	68.6	75.1	62.1	385	71.6	76.1	67.1
Hypertension	Lipid profile	LHU5	between IAD and MR	4	155	64.9	71.7	58.0	429	58.2	62.7	53.7
Hypertension	Lipid profile	LHU5	between IAD and MR	5	204	55.5	62.1	49.0	333	48.9	54.3	43.4
Hypertension	Lipid profile	LHU5	between IAD and best estimate		1075	43.1	46.2	39.9					2024	58.0	60.2	55.9
Hypertension	Creatinine	LHU1	between IAD and MR	1	380	65.4	70.1	60.7	554	62.9	66.9	58.9
Hypertension	Creatinine	LHU1	between IAD and MR	3	341	59.2	64.2	54.1	456	56.1	60.6	51.6
Hypertension	Creatinine	LHU1	between IAD and MR	4	379	58.2	63.1	53.2	555	57.3	61.3	53.2
Hypertension	Creatinine	LHU1	between IAD and MR	5	286	68.9	74.4	63.5	433	62.4	66.8	58.0
Hypertension	Creatinine	LHU1	between IAD and best estimate		1386	62.7	65.2	60.2					1998	64.1	66.1	62.0
Hypertension	Creatinine	LHU2	between IAD and MR	1	333	58.3	63.1	53.5	553	63.6	67.6	59.6
Hypertension	Creatinine	LHU2	between IAD and MR	2	334	62.5	67.7	57.3	351	60.5	65.7	55.3
Hypertension	Creatinine	LHU2	between IAD and MR	3	447	68.3	72.7	63.9	574	63.0	67.0	59.1
Hypertension	Creatinine	LHU2	between IAD and MR	4	220	57.0	62.3	51.6	323	55.1	60.3	49.9
Hypertension	Creatinine	LHU2	between IAD and MR	5	506	59.6	63.9	55.2	539	56.8	61.0	52.5
Hypertension	Creatinine	LHU2	between IAD and best estimate		1840	60.8	62.9	58.7					2340	66.8	68.7	65.0
Hypertension	Creatinine	LHU3	between IAD and MR	1	489	63.0	67.4	58.6	718	63.3	66.8	59.8
Hypertension	Creatinine	LHU3	between IAD and MR	2	456	58.2	62.7	53.6	474	65.5	69.7	61.3
Hypertension	Creatinine	LHU3	between IAD and MR	3	431	46.8	51.7	42.0	612	65.9	69.7	62.2
Hypertension	Creatinine	LHU3	between IAD and MR	4	381	77.1	81.6	72.6	350	71.4	76.1	66.7
Hypertension	Creatinine	LHU3	between IAD and MR	5	488	59.7	64.0	55.4	547	66.7	71.0	62.4
Hypertension	Creatinine	LHU3	between IAD and best estimate		2245	60.8	62.9	58.7					2701	69.7	71.4	67.9
Hypertension	Creatinine	LHU4	between IAD and MR	1	379	73.0	77.6	68.3	412	58.9	63.8	54.1
Hypertension	Creatinine	LHU4	between IAD and MR	2	389	66.2	70.8	61.5	286	46.7	52.9	40.5
Hypertension	Creatinine	LHU4	between IAD and MR	3	320	73.9	78.6	69.1	335	68.3	73.2	63.4
Hypertension	Creatinine	LHU4	between IAD and MR	4	440	67.2	71.6	62.7	461	57.1	61.6	52.6
Hypertension	Creatinine	LHU4	between IAD and MR	5	318	75.0	79.8	70.2	305	68.4	73.6	63.2
Hypertension	Creatinine	LHU4	between IAD and best estimate		1846	70.6	72.7	68.5					1799	74.0	76.0	71.9
Hypertension	Creatinine	LHU5	between IAD and MR	1	271	30.7	36.4	25.0	519	68.3	72.2	64.4
Hypertension	Creatinine	LHU5	between IAD and MR	2	260	37.1	42.3	32.0	358	57.1	62.2	52.1
Hypertension	Creatinine	LHU5	between IAD and MR	3	185	66.3	72.5	60.1	385	75.0	79.4	70.6
Hypertension	Creatinine	LHU5	between IAD and MR	4	155	69.1	75.5	62.8	429	65.4	69.7	61.2
Hypertension	Creatinine	LHU5	between IAD and MR	5	204	57.1	63.4	50.9	333	66.6	71.5	61.7
Hypertension	Creatinine	LHU5	between IAD and best estimate		1075	48.4	51.5	45.3					2024	67.3	69.3	65.3
Hypertension	ECG	LHU1	between IAD and MR	1	380	15.9	19.6	12.2	554	27.8	31.6	24.0
Hypertension	ECG	LHU1	between IAD and MR	3	341	16.7	20.6	12.7	456	17.9	21.6	14.2
Hypertension	ECG	LHU1	between IAD and MR	4	379	28.5	33.1	23.9	555	30.3	34.0	26.5
Hypertension	ECG	LHU1	between IAD and MR	5	286	43.4	49.3	37.5	433	34.9	39.4	30.4
Hypertension	ECG	LHU1	between IAD and best estimate		1386	25.1	27.3	22.8					1998	33.0	35.1	30.9
Hypertension	ECG	LHU2	between IAD and MR	1	333	14.3	17.9	10.7	553	25.5	29.2	21.8
Hypertension	ECG	LHU2	between IAD and MR	2	334	19.2	23.4	15.1	351	24.3	28.7	19.9
Hypertension	ECG	LHU2	between IAD and MR	3	447	15.8	19.2	12.3	574	19.1	22.3	15.8
Hypertension	ECG	LHU2	between IAD and MR	4	220	11.4	15.6	7.1	323	9.8	13.0	6.5
Hypertension	ECG	LHU2	between IAD and MR	5	506	14.5	17.7	11.3	539	18.6	21.9	15.3
Hypertension	ECG	LHU2	between IAD and best estimate		1840	15.0	16.6	13.4					2340	23.6	25.3	21.9
Hypertension	ECG	LHU3	between IAD and MR	1	489	21.6	25.3	18.0	718	20.4	23.3	17.5
Hypertension	ECG	LHU3	between IAD and MR	2	456	15.5	18.9	12.2	474	23.4	27.3	19.5
Hypertension	ECG	LHU3	between IAD and MR	3	431	11.2	14.5	7.9	612	31.5	35.1	27.8
Hypertension	ECG	LHU3	between IAD and MR	4	381	34.5	39.3	29.8	350	32.0	36.8	27.3
Hypertension	ECG	LHU3	between IAD and MR	5	488	15.4	18.6	12.2	547	14.6	17.5	11.7
Hypertension	ECG	LHU3	between IAD and best estimate		2245	19.2	20.9	17.5					2701	29.6	31.3	27.9
Hypertension	ECG	LHU4	between IAD and MR	1	379	28.6	33.0	24.1	412	11.2	14.3	8.2
Hypertension	ECG	LHU4	between IAD and MR	2	389	32.6	37.1	28.0	286	16.1	20.7	11.5
Hypertension	ECG	LHU4	between IAD and MR	3	320	44.5	49.8	39.2	335	35.6	40.5	30.7
Hypertension	ECG	LHU4	between IAD and MR	4	440	32.2	36.5	27.9	461	2.8	4.4	1.3
Hypertension	ECG	LHU4	between IAD and MR	5	318	29.2	34.0	24.4	305	14.5	18.4	10.6
Hypertension	ECG	LHU4	between IAD and best estimate		1846	33.2	35.3	31.1					1799	36.2	38.4	34.0
Hypertension	ECG	LHU5	between IAD and MR	1	271	13.5	17.5	9.5	519	21.7	25.4	18.1
Hypertension	ECG	LHU5	between IAD and MR	2	260	20.7	25.9	15.5	358	23.3	27.8	18.8
Hypertension	ECG	LHU5	between IAD and MR	3	185	9.8	14.3	5.4	385	24.9	29.5	20.2
Hypertension	ECG	LHU5	between IAD and MR	4	155	16.7	22.5	11.0	429	15.4	18.8	12.0
Hypertension	ECG	LHU5	between IAD and MR	5	204	22.7	28.2	17.2	333	19.9	24.4	15.4
Hypertension	ECG	LHU5	between IAD and best estimate		1075	16.9	19.3	14.5					2024	23.0	24.9	21.1
IHD	Statins	LHU1	between IAD and MR	1	35	87.4	96.2	78.7	46	85.3	93.2	77.4
IHD	Statins	LHU1	between IAD and MR	3	42	79.7	91.3	68.1	53	77.2	86.8	67.6
IHD	Statins	LHU1	between IAD and MR	4	43	80.6	90.8	70.4	84	57.9	67.7	48.1
IHD	Statins	LHU1	between IAD and MR	5	29	88.6	96.5	80.6	37	86.2	93.9	78.4
IHD	Statins	LHU1	between IAD and best estimate		149	82.6	88.0	77.2					220	73.1	78.6	67.5
IHD	Statins	LHU2	between IAD and MR	1	25	78.7	88.5	68.9	49	80.3	89.6	71.0
IHD	Statins	LHU2	between IAD and MR	2	18	72.1	89.1	55.1	48	65.1	78.1	52.0
IHD	Statins	LHU2	between IAD and MR	3	22	85.6	96.9	74.4	77	72.7	82.0	63.4
IHD	Statins	LHU2	between IAD and MR	4	20	91.9	97.9	85.8	39	78.2	91.8	64.6
IHD	Statins	LHU2	between IAD and MR	5	31	64.2	79.0	49.5	62	81.8	90.8	72.7
IHD	Statins	LHU2	between IAD and best estimate		116	77.1	83.5	70.7					275	76.4	81.3	71.5
IHD	Statins	LHU3	between IAD and MR	1	21	76.1	91.0	61.2	85	61.3	71.2	51.3
IHD	Statins	LHU3	between IAD and MR	2	50	78.0	89.4	66.7	87	71.0	80.1	61.9
IHD	Statins	LHU3	between IAD and MR	3	29	75.5	89.2	61.8	95	61.2	70.0	52.5
IHD	Statins	LHU3	between IAD and MR	4	46	80.3	88.5	72.1	80	75.3	84.0	66.5
IHD	Statins	LHU3	between IAD and MR	5	46	81.4	92.4	70.4	86	72.4	81.2	63.6
IHD	Statins	LHU3	between IAD and best estimate		192	79.1	84.5	73.7					433	69.7	73.9	65.6
IHD	Statins	LHU4	between IAD and MR	1	24	74.3	85.4	63.1	38	57.6	71.2	44.1
IHD	Statins	LHU4	between IAD and MR	2	36	58.3	72.2	44.4	38	61.3	73.4	49.1
IHD	Statins	LHU4	between IAD and MR	3	20	71.1	90.8	51.4	34	73.4	87.1	59.8
IHD	Statins	LHU4	between IAD and MR	4	58	78.5	88.4	68.5	83	66.3	75.8	56.8
IHD	Statins	LHU4	between IAD and MR	5	26	74.7	87.3	62.0	42	76.6	90.0	63.3
IHD	Statins	LHU4	between IAD and best estimate		164	70.6	76.7	64.4					235	67.2	72.9	61.6
IHD	Statins	LHU5	between IAD and MR	1	20	73.2	94.1	52.2	49	91.3	99.3	83.3
IHD	Statins	LHU5	between IAD and MR	2	34	75.3	88.4	62.1	56	73.3	83.6	63.0
IHD	Statins	LHU5	between IAD and MR	3	15	28.0	41.9	14.2	32	71.8	80.3	63.3
IHD	Statins	LHU5	between IAD and MR	4	25	48.4	68.4	28.4	34	66.9	81.9	51.9
IHD	Statins	LHU5	between IAD and MR	5	30	64.1	80.6	47.7	42	46.3	61.1	31.6
IHD	Statins	LHU5	between IAD and best estimate		124	64.5	73.0	56.0					213	71.1	77.2	64.9
IHD	Betablockers	LHU1	between IAD and MR	1	35	80.3	91.5	69.1	46	79.2	88.5	70.0
IHD	Betablockers	LHU1	between IAD and MR	3	42	74.8	87.4	62.1	53	66.8	78.8	54.7
IHD	Betablockers	LHU1	between IAD and MR	4	43	66.3	80.0	52.7	84	55.7	65.9	45.5
IHD	Betablockers	LHU1	between IAD and MR	5	29	59.4	72.5	46.3	37	60.8	74.0	47.7
IHD	Betablockers	LHU1	between IAD and best estimate		149	73.3	80.2	66.5					220	65.7	72.1	59.3
IHD	Betablockers	LHU2	between IAD and MR	1	25	60.8	73.8	47.8	49	44.7	56.6	32.8
IHD	Betablockers	LHU2	between IAD and MR	2	18	47.0	64.0	30.0	48	30.2	41.8	18.6
IHD	Betablockers	LHU2	between IAD and MR	3	22	59.9	76.0	43.7	77	47.3	58.4	36.1
IHD	Betablockers	LHU2	between IAD and MR	4	20	66.3	86.7	45.9	39	51.7	68.0	35.4
IHD	Betablockers	LHU2	between IAD and MR	5	31	63.3	79.7	46.8	62	45.0	57.5	32.5
IHD	Betablockers	LHU2	between IAD and best estimate		116	59.1	66.4	51.8					275	46.4	52.1	40.7
IHD	Betablockers	LHU3	between IAD and MR	1	21	90.9	100.0	79.5	85	62.8	73.0	52.6
IHD	Betablockers	LHU3	between IAD and MR	2	50	72.1	84.4	59.8	87	65.0	75.5	54.6
IHD	Betablockers	LHU3	between IAD and MR	3	29	77.7	92.0	63.4	95	65.9	75.3	56.5
IHD	Betablockers	LHU3	between IAD and MR	4	46	83.8	89.6	78.1	80	71.2	79.0	63.4
IHD	Betablockers	LHU3	between IAD and MR	5	46	77.3	89.1	65.5	86	72.6	81.4	63.8
IHD	Betablockers	LHU3	between IAD and best estimate		192	78.4	84.1	72.8					433	71.0	75.2	66.7
IHD	Betablockers	LHU4	between IAD and MR	1	24	62.7	79.9	45.5	38	63.7	76.8	50.6
IHD	Betablockers	LHU4	between IAD and MR	2	36	50.7	63.0	38.4	38	44.8	59.4	30.2
IHD	Betablockers	LHU4	between IAD and MR	3	20	40.6	61.1	20.2	34	50.6	69.4	31.7
IHD	Betablockers	LHU4	between IAD and MR	4	58	70.9	82.6	59.1	83	61.5	71.4	51.6
IHD	Betablockers	LHU4	between IAD and MR	5	26	76.2	89.6	62.8	42	66.2	78.3	54.1
IHD	Betablockers	LHU4	between IAD and best estimate		164	63.3	70.5	56.1					235	62.0	68.0	55.9
IHD	Betablockers	LHU5	between IAD and MR	1	20	56.0	81.5	30.6	49	63.2	75.7	50.7
IHD	Betablockers	LHU5	between IAD and MR	2	34	58.1	73.5	42.7	56	55.5	67.6	43.4
IHD	Betablockers	LHU5	between IAD and MR	3	15	28.4	44.6	12.3	32	68.5	92.4	44.5
IHD	Betablockers	LHU5	between IAD and MR	4	25	44.2	64.8	23.6	34	54.5	70.6	38.5
IHD	Betablockers	LHU5	between IAD and MR	5	30	54.7	71.8	37.7	42	60.8	74.4	47.2
IHD	Betablockers	LHU5	between IAD and best estimate		124	52.9	62.0	43.8					213	62.2	68.9	55.4
IHD	ACE inhibitors	LHU1	between IAD and MR	1	35	86.9	97.5	76.4	46	83.6	93.6	73.5
IHD	ACE inhibitors	LHU1	between IAD and MR	3	42	70.3	84.7	55.9	53	74.3	85.5	63.0
IHD	ACE inhibitors	LHU1	between IAD and MR	4	43	71.6	84.6	58.7	84	65.7	75.6	55.9
IHD	ACE inhibitors	LHU1	between IAD and MR	5	29	70.1	83.9	56.2	37	62.9	78.3	47.4
IHD	ACE inhibitors	LHU1	between IAD and best estimate		149	75.2	82.1	68.3					220	70.9	76.9	64.8
IHD	ACE inhibitors	LHU2	between IAD and MR	1	25	62.0	77.3	46.7	49	68.0	79.6	56.3
IHD	ACE inhibitors	LHU2	between IAD and MR	2	18	31.2	48.2	14.2	48	45.9	57.8	34.0
IHD	ACE inhibitors	LHU2	between IAD and MR	3	22	69.5	87.8	51.2	77	61.1	71.4	50.8
IHD	ACE inhibitors	LHU2	between IAD and MR	4	20	77.1	93.2	61.1	39	62.3	77.6	47.0
IHD	ACE inhibitors	LHU2	between IAD and MR	5	31	55.0	71.3	38.7	62	51.5	64.1	38.9
IHD	ACE inhibitors	LHU2	between IAD and best estimate		116	62.0	70.7	53.4					275	60.0	65.8	54.2
IHD	ACE inhibitors	LHU3	between IAD and MR	1	21	85.4	100.0	70.5	85	67.2	76.6	57.7
IHD	ACE inhibitors	LHU3	between IAD and MR	2	50	82.7	92.4	72.9	87	76.9	84.9	68.9
IHD	ACE inhibitors	LHU3	between IAD and MR	3	29	68.5	83.9	53.1	95	66.3	75.8	56.7
IHD	ACE inhibitors	LHU3	between IAD and MR	4	46	72.8	85.5	60.0	80	73.2	82.7	63.6
IHD	ACE inhibitors	LHU3	between IAD and MR	5	46	70.4	83.6	57.2	86	69.2	79.1	59.2
IHD	ACE inhibitors	LHU3	between IAD and best estimate		192	73.8	80.0	67.5					433	73.6	77.8	69.5
IHD	ACE inhibitors	LHU4	between IAD and MR	1	24	81.5	94.8	68.3	38	77.0	88.4	65.6
IHD	ACE inhibitors	LHU4	between IAD and MR	2	36	56.1	73.8	38.4	38	54.2	69.1	39.3
IHD	ACE inhibitors	LHU4	between IAD and MR	3	20	65.9	88.2	43.7	34	59.4	77.6	41.2
IHD	ACE inhibitors	LHU4	between IAD and MR	4	58	76.9	88.1	65.8	83	55.6	65.7	45.5
IHD	ACE inhibitors	LHU4	between IAD and MR	5	26	77.4	89.4	65.4	42	76.1	88.4	63.7
IHD	ACE inhibitors	LHU4	between IAD and best estimate		164	73.2	79.8	66.6					235	65.5	71.5	59.5
IHD	ACE inhibitors	LHU5	between IAD and MR	1	20	58.5	83.1	34.0	49	84.3	94.4	74.3
IHD	ACE inhibitors	LHU5	between IAD and MR	2	34	73.9	86.4	61.3	56	76.7	87.0	66.4
IHD	ACE inhibitors	LHU5	between IAD and MR	3	15	40.0	53.2	26.9	32	78.8	87.9	69.6
IHD	ACE inhibitors	LHU5	between IAD and MR	4	25	59.1	78.3	39.9	34	81.4	93.4	69.4
IHD	ACE inhibitors	LHU5	between IAD and MR	5	30	70.3	83.4	57.2	42	75.7	87.8	63.6
IHD	ACE inhibitors	LHU5	between IAD and best estimate		124	69.3	77.5	61.1					213	78.2	84.0	72.4
IHD	Antithrombotics	LHU1	between IAD and MR	1	35	95.2	100.0	88.8	46	97.2	100.0	92.2
IHD	Antithrombotics	LHU1	between IAD and MR	3	42	89.3	98.5	80.2	53	86.3	93.1	79.5
IHD	Antithrombotics	LHU1	between IAD and MR	4	43	95.6	100.0	89.8	84	83.0	90.8	75.3
IHD	Antithrombotics	LHU1	between IAD and MR	5	29	79.3	92.3	66.2	37	80.0	90.5	69.4
IHD	Antithrombotics	LHU1	between IAD and best estimate		149	90.2	95.1	85.2					220	87.0	91.5	82.5
IHD	Antithrombotics	LHU2	between IAD and MR	1	25	81.4	92.8	70.0	49	81.5	90.8	72.2
IHD	Antithrombotics	LHU2	between IAD and MR	2	18	91.0	100.0	79.1	48	79.8	89.6	69.9
IHD	Antithrombotics	LHU2	between IAD and MR	3	22	95.6	100.0	90.0	77	87.2	93.9	80.6
IHD	Antithrombotics	LHU2	between IAD and MR	4	20	94.7	100.0	84.6	39	87.4	97.3	77.6
IHD	Antithrombotics	LHU2	between IAD and MR	5	31	82.8	97.6	67.9	62	87.7	95.4	80.1
IHD	Antithrombotics	LHU2	between IAD and best estimate		116	89.5	94.7	84.4					275	87.6	91.4	83.8
IHD	Antithrombotics	LHU3	between IAD and MR	1	21	90.9	100.0	79.5	85	75.4	84.3	66.6
IHD	Antithrombotics	LHU3	between IAD and MR	2	50	93.3	99.6	86.9	87	84.7	92.3	77.2
IHD	Antithrombotics	LHU3	between IAD and MR	3	29	89.0	99.8	78.1	95	78.2	85.8	70.5
IHD	Antithrombotics	LHU3	between IAD and MR	4	46	94.6	100.0	88.1	80	89.4	96.4	82.3
IHD	Antithrombotics	LHU3	between IAD and MR	5	46	92.1	99.2	85.0	86	83.8	91.6	76.1
IHD	Antithrombotics	LHU3	between IAD and best estimate		192	92.2	95.9	88.5					433	84.8	88.1	81.5
IHD	Antithrombotics	LHU4	between IAD and MR	1	24	90.5	99.7	81.3	38	82.1	91.6	72.5
IHD	Antithrombotics	LHU4	between IAD and MR	2	36	70.5	86.7	54.4	38	80.0	91.4	68.6
IHD	Antithrombotics	LHU4	between IAD and MR	3	20	71.3	85.2	57.3	34	83.1	96.9	69.3
IHD	Antithrombotics	LHU4	between IAD and MR	4	58	81.2	90.5	71.9	83	79.6	87.4	71.9
IHD	Antithrombotics	LHU4	between IAD and MR	5	26	85.4	96.9	73.8	42	95.3	100.0	88.2
IHD	Antithrombotics	LHU4	between IAD and best estimate		164	77.8	83.7	71.9					235	84.4	88.9	79.8
IHD	Antithrombotics	LHU5	between IAD and MR	1	20	71.3	94.5	48.2	49	92.5	99.5	85.5
IHD	Antithrombotics	LHU5	between IAD and MR	2	34	77.7	90.1	65.4	56	83.4	92.4	74.4
IHD	Antithrombotics	LHU5	between IAD and MR	3	15	27.2	34.2	20.2	32	85.6	95.0	76.2
IHD	Antithrombotics	LHU5	between IAD and MR	4	25	66.5	86.5	46.5	34	83.1	91.0	75.2
IHD	Antithrombotics	LHU5	between IAD and MR	5	30	87.3	99.5	75.1	42	80.1	92.5	67.7
IHD	Antithrombotics	LHU5	between IAD and best estimate		124	74.3	82.1	66.5					213	86.0	90.6	81.5
IHD	Glycated hemoglobin	LHU1	between IAD and MR	1	35	22.2	34.1	10.3	46	22.4	31.7	13.0
IHD	Glycated hemoglobin	LHU1	between IAD and MR	3	42	19.7	30.0	9.3	53	20.5	30.5	10.4
IHD	Glycated hemoglobin	LHU1	between IAD and MR	4	43	13.8	23.8	3.8	84	15.3	22.4	8.3
IHD	Glycated hemoglobin	LHU1	between IAD and MR	5	29	8.8	17.8	0.0	37	13.7	22.7	4.6
IHD	Glycated hemoglobin	LHU1	between IAD and best estimate		149	15.4	20.9	9.8					220	20.3	25.4	15.2
IHD	Glycated hemoglobin	LHU2	between IAD and MR	1	25	13.2	25.5	0.9	49	16.9	26.7	7.1
IHD	Glycated hemoglobin	LHU2	between IAD and MR	2	18	36.6	50.5	22.7	48	13.5	22.0	5.1
IHD	Glycated hemoglobin	LHU2	between IAD and MR	3	22	35.8	51.3	20.3	77	13.9	22.2	5.5
IHD	Glycated hemoglobin	LHU2	between IAD and MR	4	20	23.0	41.4	4.6	39	14.3	24.2	4.5
IHD	Glycated hemoglobin	LHU2	between IAD and MR	5	31	16.1	29.6	2.7	62	12.5	20.8	4.2
IHD	Glycated hemoglobin	LHU2	between IAD and best estimate		116	23.8	32.7	14.8					275	15.6	19.9	11.4
IHD	Glycated hemoglobin	LHU3	between IAD and MR	1	21	29.2	46.8	11.7	85	19.3	28.1	10.5
IHD	Glycated hemoglobin	LHU3	between IAD and MR	2	50	17.7	26.9	8.5	87	19.7	28.4	11.0
IHD	Glycated hemoglobin	LHU3	between IAD and MR	3	29	14.4	27.0	1.8	95	14.2	20.9	7.6
IHD	Glycated hemoglobin	LHU3	between IAD and MR	4	46	15.8	26.6	5.1	80	20.5	29.0	12.0
IHD	Glycated hemoglobin	LHU3	between IAD and MR	5	46	13.7	24.0	3.3	86	23.9	33.2	14.7
IHD	Glycated hemoglobin	LHU3	between IAD and best estimate		192	15.2	20.4	10.1					433	20.4	24.2	16.6
IHD	Glycated hemoglobin	LHU4	between IAD and MR	1	24	30.7	48.6	12.8	38	17.0	28.9	5.2
IHD	Glycated hemoglobin	LHU4	between IAD and MR	2	36	8.0	14.1	1.9	38	6.2	12.5	0.0
IHD	Glycated hemoglobin	LHU4	between IAD and MR	3	20	15.5	28.8	2.1	34	20.8	35.5	6.0
IHD	Glycated hemoglobin	LHU4	between IAD and MR	4	58	27.2	38.7	15.6	83	14.3	22.0	6.7
IHD	Glycated hemoglobin	LHU4	between IAD and MR	5	26	21.7	36.3	7.2	42	6.4	13.2	0.0
IHD	Glycated hemoglobin	LHU4	between IAD and best estimate		164	21.0	27.3	14.6					235	19.0	24.1	14.0
IHD	Glycated hemoglobin	LHU5	between IAD and MR	1	20	10.5	20.2	0.9	49	13.7	22.4	4.9
IHD	Glycated hemoglobin	LHU5	between IAD and MR	2	34	24.7	38.1	11.3	56	3.2	7.3	0.0
IHD	Glycated hemoglobin	LHU5	between IAD and MR	3	15	18.3	27.8	8.8	32	29.3	53.0	5.5
IHD	Glycated hemoglobin	LHU5	between IAD and MR	4	25	43.5	63.3	23.6	34	33.9	50.4	17.4
IHD	Glycated hemoglobin	LHU5	between IAD and MR	5	30	40.2	56.5	24.0	42	22.5	34.7	10.2
IHD	Glycated hemoglobin	LHU5	between IAD and best estimate		124	29.6	37.6	21.6					213	30.7	37.1	24.2
IHD	Lipid profile	LHU1	between IAD and MR	1	35	64.9	80.1	49.8	46	71.8	84.2	59.5
IHD	Lipid profile	LHU1	between IAD and MR	3	42	53.9	67.0	40.8	53	55.8	67.5	44.1
IHD	Lipid profile	LHU1	between IAD and MR	4	43	59.1	72.8	45.5	84	59.4	69.1	49.8
IHD	Lipid profile	LHU1	between IAD and MR	5	29	66.2	78.4	53.9	37	60.5	73.9	47.1
IHD	Lipid profile	LHU1	between IAD and best estimate		149	60.8	68.3	53.2					220	63.9	69.8	57.9
IHD	Lipid profile	LHU2	between IAD and MR	1	25	77.1	90.5	63.6	49	75.0	84.9	65.2
IHD	Lipid profile	LHU2	between IAD and MR	2	18	72.1	89.1	55.1	48	71.6	84.4	58.7
IHD	Lipid profile	LHU2	between IAD and MR	3	22	76.7	90.6	62.9	77	72.7	81.5	64.0
IHD	Lipid profile	LHU2	between IAD and MR	4	20	49.9	73.8	26.1	39	53.6	68.1	39.2
IHD	Lipid profile	LHU2	between IAD and MR	5	31	71.5	87.5	55.5	62	68.5	80.1	56.9
IHD	Lipid profile	LHU2	between IAD and best estimate		116	69.2	77.9	60.6					275	73.4	78.5	68.3
IHD	Lipid profile	LHU3	between IAD and MR	1	21	73.2	88.0	58.4	85	59.0	69.3	48.8
IHD	Lipid profile	LHU3	between IAD and MR	2	50	60.8	74.4	47.2	87	66.7	76.5	56.9
IHD	Lipid profile	LHU3	between IAD and MR	3	29	60.1	78.3	41.9	95	75.0	83.4	66.7
IHD	Lipid profile	LHU3	between IAD and MR	4	46	75.2	87.2	63.3	80	71.5	81.2	61.8
IHD	Lipid profile	LHU3	between IAD and MR	5	46	66.6	79.5	53.8	86	74.7	83.1	66.4
IHD	Lipid profile	LHU3	between IAD and best estimate		192	66.4	73.2	59.7					433	73.4	77.5	69.4
IHD	Lipid profile	LHU4	between IAD and MR	1	24	75.7	91.5	59.8	38	65.5	79.0	52.0
IHD	Lipid profile	LHU4	between IAD and MR	2	36	60.5	73.3	47.7	38	46.5	60.8	32.2
IHD	Lipid profile	LHU4	between IAD and MR	3	20	41.2	64.7	17.6	34	53.3	71.3	35.4
IHD	Lipid profile	LHU4	between IAD and MR	4	58	58.4	71.1	45.7	83	50.2	61.0	39.3
IHD	Lipid profile	LHU4	between IAD and MR	5	26	70.7	86.7	54.8	42	68.5	82.0	55.0
IHD	Lipid profile	LHU4	between IAD and best estimate		164	64.0	71.4	56.7					235	66.7	72.5	60.8
IHD	Lipid profile	LHU5	between IAD and MR	1	20	12.9	27.6	0.0	49	79.7	90.2	69.3
IHD	Lipid profile	LHU5	between IAD and MR	2	34	33.5	49.3	17.7	56	44.1	56.0	32.3
IHD	Lipid profile	LHU5	between IAD and MR	3	15	86.2	95.7	76.7	32	91.3	98.7	84.0
IHD	Lipid profile	LHU5	between IAD and MR	4	25	63.7	83.9	43.6	34	72.8	84.4	61.2
IHD	Lipid profile	LHU5	between IAD and MR	5	30	54.4	69.5	39.3	42	67.5	81.8	53.1
IHD	Lipid profile	LHU5	between IAD and best estimate		124	45.5	54.6	36.4					213	68.3	74.7	61.9
IHD	ECG	LHU1	between IAD and MR	1	35	37.6	52.9	22.3	46	46.5	59.1	33.9
IHD	ECG	LHU1	between IAD and MR	3	42	32.4	46.0	18.9	53	25.3	36.5	14.1
IHD	ECG	LHU1	between IAD and MR	4	43	40.0	54.5	25.5	84	48.0	58.6	37.4
IHD	ECG	LHU1	between IAD and MR	5	29	44.1	57.2	31.0	37	43.6	57.4	29.8
IHD	ECG	LHU1	between IAD and best estimate		149	38.1	45.7	30.4					220	52.2	58.7	45.8
IHD	ECG	LHU2	between IAD and MR	1	25	37.0	56.4	17.5	49	44.3	57.4	31.2
IHD	ECG	LHU2	between IAD and MR	2	18	18.4	34.3	2.6	48	26.1	37.6	14.7
IHD	ECG	LHU2	between IAD and MR	3	22	54.4	72.4	36.4	77	37.3	48.6	26.0
IHD	ECG	LHU2	between IAD and MR	4	20	28.7	49.1	8.4	39	11.8	22.7	1.0
IHD	ECG	LHU2	between IAD and MR	5	31	18.8	28.6	8.9	62	33.6	44.6	22.7
IHD	ECG	LHU2	between IAD and best estimate		116	31.3	40.4	22.3					275	45.5	51.3	39.8
IHD	ECG	LHU3	between IAD and MR	1	21	22.9	40.0	5.8	85	31.3	41.2	21.4
IHD	ECG	LHU3	between IAD and MR	2	50	21.3	33.1	9.6	87	51.0	61.3	40.7
IHD	ECG	LHU3	between IAD and MR	3	29	22.0	35.8	8.1	95	53.6	63.4	43.8
IHD	ECG	LHU3	between IAD and MR	4	46	52.0	66.2	37.8	80	54.0	64.0	44.0
IHD	ECG	LHU3	between IAD and MR	5	46	17.3	28.3	6.4	86	15.5	22.8	8.3
IHD	ECG	LHU3	between IAD and best estimate		192	28.9	35.3	22.5					433	51.1	55.8	46.4
IHD	ECG	LHU4	between IAD and MR	1	24	56.8	76.9	36.6	38	26.0	39.4	12.5
IHD	ECG	LHU4	between IAD and MR	2	36	47.4	61.2	33.6	38	18.9	29.7	8.0
IHD	ECG	LHU4	between IAD and MR	3	20	82.3	89.5	75.1	34	45.9	63.6	28.2
IHD	ECG	LHU4	between IAD and MR	4	58	59.5	71.3	47.7	83	2.9	6.8	0.0
IHD	ECG	LHU4	between IAD and MR	5	26	53.4	71.3	35.5	42	22.3	35.6	9.1
IHD	ECG	LHU4	between IAD and best estimate		164	57.8	65.2	50.4					235	57.9	64.2	51.6
IHD	ECG	LHU5	between IAD and MR	1	20	14.2	25.1	3.3	49	44.2	57.1	31.3
IHD	ECG	LHU5	between IAD and MR	2	34	11.4	20.3	2.5	56	20.4	30.3	10.5
IHD	ECG	LHU5	between IAD and MR	3	15	16.9	31.5	2.2	32	42.8	66.8	18.7
IHD	ECG	LHU5	between IAD and MR	4	25	16.1	27.0	5.1	34	18.7	32.3	5.1
IHD	ECG	LHU5	between IAD and MR	5	30	20.6	34.1	7.0	42	33.9	48.4	19.4
IHD	ECG	LHU5	between IAD and best estimate		124	19.5	26.8	12.2					213	34.7	41.4	28.1
